# Supplementary material for: Comparative genomic and functional analysis reveal conservation of plant growth promoting traits in Paenibacillus polymyxa and its closely related species
Source: Sci Rep. 2016 Feb 9;6:21329. doi: 10.1038/srep21329 (PMC4746698; doi:10.1038/srep21329)
Supplement: Supplementary Dataset 1 [file srep21329-s2.xls]

## Sheet: snp.matrix.v2.gene.anno
Dataset S1. The SNP density map. The density of SNPs in non-overlapping 5-kb regions. The corresponding genes and putative function in each region are shown, the density was sorted and displayed from low to high.
Region	SNP density (/5 kb)	GeneID	Putative function
1	0
		PPSC2_c0202	hypothetical protein
		PPSC2_c0203	coenzyme pqq synthesis
		PPSC2_c0204	6-pyruvoyl tetrahydrobiopterin synthase
		PPSC2_c0205	ATPase, confers aluminum resistance
2	0
		PPSC2_c0206	hypothetical protein
		PPSC2_c0207	hypothetical protein
		PPSC2_c0208	hypothetical protein
		PPSC2_c0209	queuine tRNA-ribosyltransferase
3	0
		PPSC2_c0210	hypothetical protein
		PPSC2_c0211	hypothetical protein
		PPSC2_c0212	hypothetical protein
4	0
		PPSC2_c0212	hypothetical protein
		PPSC2_c0213	ATP-dependent DNA helicase pcra
5	0
		PPSC2_c0214	hypothetical protein
		PPSC2_c0215	DNA repair protein
		PPSC2_c0216	transcriptional regulator
		PPSC2_c0217	hypothetical protein
		PPSC2_c0218	hypothetical protein
		PPSC2_c0219	hypothetical protein
		PPSC2_c0220	copper amine oxidase domain-containing protein
6	0
		PPSC2_c0221	hypothetical protein
		PPSC2_c0222	lipoprotein
		PPSC2_c0223	hypothetical protein
		PPSC2_c0224	hypothetical protein
7	0
		PPSC2_c0237	hypothetical protein
		PPSC2_c0238	hypothetical protein
		PPSC2_c0239	hypothetical protein
		PPSC2_c0240	mfs-type transporter yxam
		PPSC2_c0241	GNAT family acetyltransferase
8	0
9	1.8
10	2.8
		PPSC2_c2690	acetoacetate decarboxylase
		PPSC2_c2691	LysR family transcriptional regulator
		PPSC2_c2692	transposase, tn3
		PPSC2_c2693	hypothetical protein
		PPSC2_c2694	alkaline d-peptidase and alkaline d-peptidase fusion
		PPSC2_c2695	erythromycin esterase
11	4
		PPSC2_c1719	GntR family transcriptional regulator
		PPSC2_c1720	fructoselysine 6-phosphate deglycase
		PPSC2_c1721	ribokinase
		PPSC2_c1722	anaerobic C4-dicarboxylate transporter
		PPSC2_c1723	hypothetical protein
12	4.2
13	9.8
		PPSC2_c0225	primase
		PPSC2_c0226	excisionase family DNA binding domain
		PPSC2_c0227	integrase
		PPSC2_c0228	hypothetical protein
		PPSC2_c0229	twitching mobility protein PilT
		PPSC2_c0230	hypothetical protein
14	11.6
		PPSC2_c2670	hypothetical protein
		PPSC2_c2671	hypothetical protein
		PPSC2_c2672	major facilitator superfamily transporter
		PPSC2_c2673	hypothetical protein
15	12
		PPSC2_c0636	hypothetical protein
		PPSC2_c0637	transcriptional regulator
		PPSC2_c0638	ATPase AAA
		PPSC2_c0639	hypothetical protein
		PPSC2_c0640	hypothetical protein
		PPSC2_c0641	hypothetical protein
16	12.4
		PPSC2_c3697	beta-lactamase
		PPSC2_c3698	mfs transporter
		PPSC2_c3699	glutamyl-tRNA(gln) amidotransferase subunit a
		PPSC2_c3700	hypothetical protein
		PPSC2_c3701	transcriptional regulator
17	13.8
		PPSC2_c2674	LysR family transcriptional regulator
		PPSC2_c2675	hypothetical protein
		PPSC2_c2676	zinc-binding alcohol dehydrogenase
18	16.4
		PPSC2_c0243	hypothetical protein
		PPSC2_c0244	hypothetical protein
		PPSC2_c0245	hypothetical protein
		PPSC2_c0246	cobyrinic acid ac-diamide synthase
		PPSC2_c0247	hypothetical protein
		PPSC2_c0248	hypothetical protein
19	19.4
		PPSC2_c2696	surface proteins containing ig domains
		PPSC2_c2697	hypothetical protein
		PPSC2_c2698	hypothetical protein
		PPSC2_c2699	hypothetical protein
		PPSC2_c2700	hypothetical protein
		PPSC2_c2701	peptidase m28
20	20.6
		PPSC2_c2702	hypothetical protein
		PPSC2_c2703	hypothetical protein
		PPSC2_c2704	hypothetical protein
		PPSC2_c2705	hypothetical protein
		PPSC2_c2706	hypothetical protein
		PPSC2_c2707	glycerol dehydrogenase
21	22.2
22	24.4
23	24.8
		PPSC2_c3948	hypothetical protein
		PPSC2_c3949	hypothetical protein
		PPSC2_c3950	hypothetical protein
		PPSC2_c3951	hypothetical protein
		PPSC2_c3952	hypothetical protein
		PPSC2_c3953	hypothetical protein
		PPSC2_c3954	hypothetical protein
		PPSC2_c3955	hypothetical protein
		PPSC2_c3956	hypothetical protein
24	26.6
		PPSC2_c0231	hypothetical protein
		PPSC2_c0232	hypothetical protein
		PPSC2_c0233	hypothetical protein
		PPSC2_c0234	asparagine synthetase [glutamine-hydrolyzing] 2
		PPSC2_c0235	hypothetical protein
		PPSC2_c0236	hypothetical protein
25	32
		PPSC2_c4188	multidrug ABC transporter ATPase
		PPSC2_c4189	hypothetical protein
		PPSC2_c4190	arylsulfatase
		PPSC2_c4191	hypothetical protein
26	33
		PPSC2_c0248	hypothetical protein
		PPSC2_c0249	hypothetical protein
		PPSC2_c0250	hypothetical protein
		PPSC2_c0251	integrase catalytic subunit
		PPSC2_c0252	transposase is3/is911 family protein
		PPSC2_c0253	hypothetical protein
		PPSC2_c0254	hypothetical protein
		PPSC2_c0255	hypothetical protein
27	34.4
28	35
		PPSC2_c0642	hypothetical protein
		PPSC2_c0643	lysozyme
		PPSC2_c0644	lactoylglutathione lyase like protein
		PPSC2_c0645	hypothetical protein
		PPSC2_c0646	hypothetical protein
		PPSC2_c0647	hypothetical protein
		PPSC2_c0648	hypothetical protein
29	37.8
		PPSC2_c2708	AraC family transcriptional regulator
		PPSC2_c2709	hypothetical protein
		PPSC2_c2710	AraC family transcriptional regulator
		PPSC2_c2711	hypothetical protein
		PPSC2_c2712	beta-galactosidase
30	38.2
		PPSC2_c2713	MarR family transcriptional regulator
		PPSC2_c2714	cycloinulo-oligosaccharide fructanotransferase
31	39.4
		PPSC2_c4564	hypothetical protein
		PPSC2_c4565	ABC transporter (ATPase)
		PPSC2_c4566	hypothetical protein
		PPSC2_c4567	ABC transporter ATP-binding protein/permease
		PPSC2_c4568	LuxR family transcriptional regulator
32	43.6
		PPSC2_c0629	fumarylacetoacetate (faa) hydrolase
		PPSC2_c0630	beta-lactamase
		PPSC2_c0631	hypothetical protein
		PPSC2_c0632	hypothetical protein
		PPSC2_c0633	hypothetical protein
		PPSC2_c0634	hypothetical protein
		PPSC2_c0635	radical sam domain protein
33	45.2
		PPSC2_c2684	hypothetical protein
		PPSC2_c2685	hypothetical protein
		PPSC2_c2686	transcriptional regulator
		PPSC2_c2687	ricin b lectin
		PPSC2_c2689	2-dehydropantoate 2-reductase
		PPSC2_c2690	acetoacetate decarboxylase
34	46
		PPSC2_c0776	hypothetical protein
		PPSC2_c0775	hypothetical protein
		PPSC2_c0777	hypothetical protein
		PPSC2_c0778	gene iii of gera like protein
		PPSC2_c0779	spore germination protein
		PPSC2_c0780	DNA-methyltransferase
		PPSC2_c0781	hypothetical protein
		PPSC2_c0782	hypothetical protein
		PPSC2_c0783	membrane associated protein
35	46.2
		PPSC2_c3442	hypothetical protein
		PPSC2_c3443	hypothetical protein
		PPSC2_c3444	radical sam domain protein
		PPSC2_c3445	peptidase c14 caspase catalytic subunit p20
		PPSC2_c3446	hypothetical protein
		PPSC2_c3447	hypothetical protein
36	47.6
		PPSC2_c0995	non-ribosomal peptide synthase, pvdd/pvdj
37	51.6
38	52.4
		PPSC2_c2551	cystathionine beta-lyase
39	53.4
		PPSC2_c0995	non-ribosomal peptide synthase, pvdd/pvdj
		PPSC2_c0996	hypothetical protein
		PPSC2_c0997	hypothetical protein
40	53.8
		PPSC2_c2663	tautomerase yrdn
		PPSC2_c2664	GNAT family acetyltransferase
		PPSC2_c2665	beta-lactamase
		PPSC2_c2666	hypothetical protein
		PPSC2_c2667	transcriptional repressor
		PPSC2_c2668	haloacid dehalogenase
		PPSC2_c2669	hypothetical protein
41	57.4
		PPSC2_c1653	hypothetical protein
		PPSC2_c1654	hypothetical protein
		PPSC2_c1655	hypothetical protein
		PPSC2_c1656	copper amine oxidase domain-containing protein
		PPSC2_c1657	hypothetical protein
		PPSC2_c1658	hypothetical protein
		PPSC2_c1659	hypothetical protein
		PPSC2_c1660	hypothetical protein
		PPSC2_c1661	hypothetical protein
		PPSC2_c1662	hypothetical protein
42	61.2
		PPSC2_c0992	pks acyltransferase domain-containing protein
		PPSC2_c0993	ATP-dependent asparagine adenylase 1
43	61.2
		PPSC2_c1669	hypothetical protein
		PPSC2_c1670	hypothetical protein
		PPSC2_c1671	hypothetical protein
		PPSC2_c1672	hypothetical protein
		PPSC2_c1673	hypothetical protein
		PPSC2_c1674	hypothetical protein
		PPSC2_c1675	hypothetical protein
		PPSC2_c1676	hypothetical protein
		PPSC2_c1677	hypothetical protein
		PPSC2_c1678	hypothetical protein
44	61.8
		PPSC2_c0993	ATP-dependent asparagine adenylase 1
45	62
		PPSC2_c2218	transposase
		PPSC2_c2219	hypothetical protein
		PPSC2_c2220	hypothetical protein
		PPSC2_c2221	hypothetical protein
		PPSC2_c2222	group-specific protein
		PPSC2_c2223	hypothetical protein
		PPSC2_c2224	hypothetical protein
46	63
		PPSC2_c1034	short chain dehydrogenase/reductase family oxidoreductase
		PPSC2_c1035	phage integrase family site-specific recombinase
		PPSC2_c1036	export-like chaperone csaa
		PPSC2_c1037	had-superfamily hydrolase subfamily iib
		PPSC2_c1038	transcriptional regulator
		PPSC2_c1039	hypothetical protein
		PPSC2_c1040	erythromycin esterase-like enzyme
47	66.4
		PPSC2_c0525	short-chain dehydrogenase/reductase sdr
		PPSC2_c0526	endonuclease
		PPSC2_c0527	amino acid/amine transport protein
		PPSC2_c0528	hypothetical protein
		PPSC2_c0529	ribokinase
48	67.6
		PPSC2_c0294	nmra
		PPSC2_c0295	transcriptional regulator
		PPSC2_c0296	hypothetical protein
		PPSC2_c0297	integrase catalytic subunit
		PPSC2_c0298	MarR family transcriptional regulator
		PPSC2_c0299	hypothetical protein
		PPSC2_c0300	hypothetical protein
49	68.4
		PPSC2_c3938	smi1 / knr4
		PPSC2_c3939	hypothetical protein
		PPSC2_c3940	hypothetical protein
		PPSC2_c3941	hypothetical protein
		PPSC2_c3942	hypothetical protein
		PPSC2_c3943	ankyrin
		PPSC2_c3944	hypothetical protein
		PPSC2_c3945	hypothetical protein
		PPSC2_c3946	hypothetical protein
		PPSC2_c3947	hypothetical protein
50	71.8
		PPSC2_c1272	hypothetical protein
		PPSC2_c1273	hsp60
		PPSC2_c1274	lyse translocator family protein
		PPSC2_c1275	hypothetical protein
		PPSC2_c1276	hypothetical protein
		PPSC2_c1277	hypothetical protein
		PPSC2_c1278	translocator protein, lyse family
51	77.4
		PPSC2_c0397	FAD-dependent oxidoreductase
52	78.4
		PPSC2_c2224	hypothetical protein
		PPSC2_c2225	hypothetical protein
		PPSC2_c2226	hypothetical protein
		PPSC2_c2227	hypothetical protein
		PPSC2_c2228	hypothetical protein
		PPSC2_c2229	hypothetical protein
		PPSC2_c2230	hypothetical protein
		PPSC2_c2231	hypothetical protein
		PPSC2_c2232	hypothetical protein
		PPSC2_c2233	copper amine oxidase domain-containing protein
53	78.6
		PPSC2_c4569	hypothetical protein
		PPSC2_c4570	lanthionine synthetase c
		PPSC2_c4571	xylose kinase
54	79.6
		PPSC2_c0649	hypothetical protein
		PPSC2_c0650	hypothetical protein
		PPSC2_c0651	hypothetical protein
		PPSC2_c0652	ABC transporter
		PPSC2_c0653	iron-hydroxamate ABC transporter periplasmic protein
55	80.8
		PPSC2_c4711	pmxd
		PPSC2_c4712	pmxc
56	81
		PPSC2_c2572	mfs transporter
		PPSC2_c2573	LacI family transcriptional regulator
		PPSC2_c2574	hypothetical protein
		PPSC2_c2575	glycoside hydrolase families 5 and 6 domain protein
57	81.4
		PPSC2_c0998	hypothetical protein
		PPSC2_c0999	multidrug ABC transporter ATPase
		PPSC2_c1000	LuxR family transcriptional regulator
		PPSC2_c1001	tellurium resistance protein
		PPSC2_c1002	stress protein
58	81.6
		PPSC2_c0088	inosine-5'-monophosphate dehydrogenase
59	82.6
		PPSC2_c1623	hypothetical protein
		PPSC2_c1624	hypothetical protein
		PPSC2_c1625	hypothetical protein
		PPSC2_c1626	hypothetical protein
		PPSC2_c1627	hypothetical protein
		PPSC2_c1628	hypothetical protein
		PPSC2_c1629	hypothetical protein
		PPSC2_c1630	hypothetical protein
60	84.2
		PPSC2_c4709	gramicidin s synthetase ii
61	85.6
		PPSC2_c2370	cobalamin synthesis protein p47k
62	86.2
		PPSC2_c4756	preprotein translocase subunit SecY
		PPSC2_c4757	50S ribosomal protein L15
		PPSC2_c4758	50S ribosomal protein L30
		PPSC2_c4759	30S ribosomal protein S5
		PPSC2_c4761	50S ribosomal protein L18
		PPSC2_c4760	hypothetical protein
		PPSC2_c4762	50S ribosomal protein L6
		PPSC2_c4763	30S ribosomal protein S8
		PPSC2_c4764	30S ribosomal protein S14
		PPSC2_c4765	50S ribosomal protein L5
63	87.6
		PPSC2_c1646	3'-5' exonuclease
		PPSC2_c1647	hypothetical protein
		PPSC2_c1648	hypothetical protein
		PPSC2_c1649	hypothetical protein
		PPSC2_c1650	hypothetical protein
		PPSC2_c1651	hypothetical protein
		PPSC2_c1652	glutaminyl-tRNA synthetase
64	87.8
		PPSC2_c5193	peptide ABC transporter ATPase
		PPSC2_c5194	ABC transporter
		PPSC2_c5195	hypothetical protein
		PPSC2_c5196	hypothetical protein
		PPSC2_c5197	integral membrane sensor signal transduction histidine kinase
65	88.8
		PPSC2_c4766	50S ribosomal protein L24
		PPSC2_c4767	50S ribosomal protein L14
		PPSC2_c4768	30S ribosomal protein S17
		PPSC2_c4769	ribosomal protein l29
		PPSC2_c4770	50S ribosomal protein L16
		PPSC2_c4771	30S ribosomal protein S3
		PPSC2_c4772	50S ribosomal protein L22
		PPSC2_c4773	30S ribosomal protein S19
		PPSC2_c4774	50S ribosomal protein L2
		PPSC2_c4775	DNA polymerase iii, delta prime subunit
		PPSC2_c4776	50S ribosomal protein L4
66	89
		PPSC2_c2369	rtx toxins and like ca2+-binding protein
67	90.2
		PPSC2_c2214	copper amine oxidase domain-containing protein
		PPSC2_c2215	hypothetical protein
		PPSC2_c2216	chloramphenicol phosphotransferase
		PPSC2_c2217	transposase
68	91.2
		PPSC2_c0993	ATP-dependent asparagine adenylase 1
		PPSC2_c0994	nonribosomal peptide synthetase
69	93.2
		PPSC2_c2620	hypothetical protein
		PPSC2_c2621	hypothetical protein
		PPSC2_c2622	hypothetical protein
		PPSC2_c2623	molecular chaperone GroES
		PPSC2_c2624	thiol-disulfide isomerase and thioredoxin
		PPSC2_c2625	short-chain dehydrogenase/reductase sdr
		PPSC2_c2626	amine oxidase
		PPSC2_c2627	thiol-disulfide isomerase-like thioredoxin
70	93.6
		PPSC2_c2728	processive diacylglycerol glucosyltransferase
		PPSC2_c2729	polysaccharide deacetylase
		PPSC2_c2730	monogalactosyldiacylglycerol synthase
		PPSC2_c2731	phosphoesterase pa-phosphatase like protein
		PPSC2_c2732	hypothetical protein
		PPSC2_c2733	polysaccharide deacetylase
71	95.8
		PPSC2_c3901	transcriptional regulator
		PPSC2_c3902	hypothetical protein
		PPSC2_c3903	cyclophilin type peptidyl-prolyl cis-trans isomerase
		PPSC2_c3904	carbohydrate-binding cenc domain protein
72	97.8
		PPSC2_c4490	transcriptional regulator
		PPSC2_c4491	hypothetical protein
		PPSC2_c4492	hypothetical protein
		PPSC2_c4493	hypothetical protein
		PPSC2_c4494	phage integrase family site-specific recombinase
73	99.4
		PPSC2_c3447	hypothetical protein
		PPSC2_c3448	helix-turn-helix domain-containing protein
		PPSC2_c3449	hypothetical protein
		PPSC2_c3450	alpha/beta hydrolase
74	100
		PPSC2_c2368	rtx toxins and like ca2+-binding protein
		PPSC2_c2369	rtx toxins and like ca2+-binding protein
75	100
		PPSC2_c5396	fad linked oxidase domain protein
		PPSC2_c5397	tetracycline resistance protein tetp, contain GTP-ase domain
		PPSC2_c5398	hypothetical protein
		PPSC2_c5399	methyl-accepting chemotaxis sensory transducer with cache sensor
76	102
		PPSC2_c4635	multidrug ABC transporter ATPase
		PPSC2_c4636	ABC transporter ATP-binding protein/permease
		PPSC2_c4637	histidine kinase-, DNA gyrase b-, and hsp90-like ATPase
		PPSC2_c4638	response regulator of the lytr/algr family
		PPSC2_c4639	peptidase s8 and s53 subtilisin kexin sedolisin
		PPSC2_c4640	bacteriocin transport accessory protein
77	104.6
		PPSC2_c3769	oxidoreductase
		PPSC2_c3770	ntp pyrophosphohydrolase
		PPSC2_c3771	hypothetical protein
		PPSC2_c3772	hypothetical protein
		PPSC2_c3773	tiorf73 protein
		PPSC2_c3774	ABC fe(3+) transporter permease
78	105.8
		PPSC2_c4128	bypass-of-forespore protein c (forespore regulator of the sigma- k checkpoint)
79	106.6
		PPSC2_c2736	sugar ABC transporter permease
		PPSC2_c2737	sugar ABC transporter permease
		PPSC2_c2738	hypothetical protein
		PPSC2_c2739	sugar ABC transporter periplasmic protein
		PPSC2_c2740	AraC family transcriptional regulator
80	107.6
		PPSC2_c0521	hypothetical protein
		PPSC2_c0522	germination protein, ger(x)c family
		PPSC2_c0523	gera spore germination protein
		PPSC2_c0524	AraC family transcriptional regulator
81	107.8
		PPSC2_c2589	GntR family transcriptional regulator
		PPSC2_c2590	short-chain dehydrogenase/reductase sdr
		PPSC2_c2591	transcriptional regulator yfif
		PPSC2_c2592	hypothetical protein
82	108.2
		PPSC2_c2610	hypothetical protein
		PPSC2_c2611	nitropropane dioxygenase / trans-enoyl-CoA reductase family
		PPSC2_c2612	ATPase of the aaa+ class
		PPSC2_c2613	deoxycytidine triphosphate deaminase
		PPSC2_c2614	ribosomal protein s14
		PPSC2_c2615	prli-interacting factor l
83	110.4
		PPSC2_c1268	molecular chaperone GroES
		PPSC2_c1269	molecular chaperone GroEL
		PPSC2_c1270	hypothetical protein
		PPSC2_c1271	hypothetical protein
84	111
		PPSC2_c0591	histidine kinase internal region
		PPSC2_c0592	AraC family transcriptional regulator
		PPSC2_c0593	binding-protein-dependent transport system inner membrane protein
		PPSC2_c0594	binding-protein-dependent transport system inner membrane protein
85	112
		PPSC2_c2645	transcriptional regulator
		PPSC2_c2646	lactose permease lac y
		PPSC2_c2647	glycoside hydrolase family 32
		PPSC2_c2648	catabolite control protein a (glucose-resistance amylase regulator)
86	113.6
		PPSC2_c4745	tRNA pseudouridine synthase a
		PPSC2_c4746	50S ribosomal protein L17
		PPSC2_c4747	DNA-directed RNA polymerase subunit alpha
		PPSC2_c4748	30S ribosomal protein S11
		PPSC2_c4749	30S ribosomal protein S13
		PPSC2_c4751	50S ribosomal protein L36
		PPSC2_c4750	hypothetical protein
		PPSC2_c4752	protein translation initiation factor 1
		PPSC2_c4753	RNA polymerase alpha subunit-like ribosomal protein
		PPSC2_c4754	methionine aminopeptidase
		PPSC2_c4755	adenylate kinase
87	116.2
		PPSC2_c2715	glycosyl hydrolase domain-containing protein
		PPSC2_c2716	pfkb domain-containing protein
88	116.4
		PPSC2_c3505	hypothetical protein
		PPSC2_c3506	hypothetical protein
		PPSC2_c3507	hypothetical protein
		PPSC2_c3508	hypothetical protein
		PPSC2_c3509	XRE family transcriptional regulator
		PPSC2_c3510	hypothetical protein
		PPSC2_c3511	XRE family transcriptional regulator
		PPSC2_c3512	transcriptional regulator
		PPSC2_c3513	hypothetical protein
		PPSC2_c3514	phage-like element pbsx protein xkda
		PPSC2_c3515	prophage lambdaba04, site-specific recombinase, phage integrase family
89	116.8
		PPSC2_c3923	beta-lactamase class a
		PPSC2_c3924	vitamin K-dependent gamma-carboxylase
		PPSC2_c3925	NADH dehydrogenase subunit 6
		PPSC2_c3926	hypothetical protein
		PPSC2_c3927	glyoxalase
90	117.4
		PPSC2_c4777	50S ribosomal protein L3
		PPSC2_c4778	30S ribosomal protein S10
		PPSC2_c4780	translation elongation factor tu
		PPSC2_c4779	hypothetical protein
		PPSC2_c4781	translation elongation factor g
		PPSC2_c4782	30S ribosomal protein S7
91	117.6
		PPSC2_c1638	hypothetical protein
		PPSC2_c1639	hemagglutination activity domain protein
		PPSC2_c1640	glycosyl transferase family protein
		PPSC2_c1641	hypothetical protein
		PPSC2_c1642	hypothetical protein
		PPSC2_c1643	hypothetical protein
		PPSC2_c1644	hypothetical protein
		PPSC2_c1645	hypothetical protein
		PPSC2_c1646	3'-5' exonuclease
92	118.8
		PPSC2_c4495	hypothetical protein
93	119.6
		PPSC2_c4791	50S ribosomal protein L10
		PPSC2_c4790	hypothetical protein
		PPSC2_c4792	50S ribosomal protein L1
		PPSC2_c4793	50S ribosomal protein L11
		PPSC2_c4794	nusg antitermination factor
		PPSC2_c4795	preprotein translocase subunit SecE
		PPSC2_c4796	50S ribosomal protein L33
		PPSC2_c4797	RNA polymerase sigma-h factor
		PPSC2_c4798	hypothetical protein
94	121
		PPSC2_c2720	LacI family transcriptional regulator
		PPSC2_c2721	hypothetical protein
		PPSC2_c2722	penicillinase repressor
		PPSC2_c2723	hypothetical protein
		PPSC2_c2724	beta-lactamase bla1
		PPSC2_c2725	beta-lactamase
		PPSC2_c2726	hypothetical protein
		PPSC2_c2727	major facilitator superfamily transporter
95	122.6
		PPSC2_c3775	ferric iron reductase
		PPSC2_c3776	iron(III) dicitrate ABC transporter permease
		PPSC2_c3777	hypothetical protein
		PPSC2_c3778	hypothetical protein
		PPSC2_c3779	hypothetical protein
		PPSC2_c3780	hypothetical protein
		PPSC2_c3781	transcriptional regulator
96	124.4
		PPSC2_c1663	hypothetical protein
		PPSC2_c1664	hypothetical protein
		PPSC2_c1665	hypothetical protein
		PPSC2_c1666	transposon DNA-invertase bin3
		PPSC2_c1667	helix-turn-helix domain-containing protein
		PPSC2_c1668	hypothetical protein
		PPSC2_c1669	hypothetical protein
97	124.8
		PPSC2_c3488	hypothetical protein
		PPSC2_c3489	hypothetical protein
		PPSC2_c3490	phage transcriptional regulator
		PPSC2_c3491	hypothetical protein
		PPSC2_c3492	hypothetical protein
		PPSC2_c3493	hypothetical protein
		PPSC2_c3494	hypothetical protein
		PPSC2_c3495	hypothetical protein
98	128.8
		PPSC2_c4714	hypothetical protein
99	130
		PPSC2_c2602	hypothetical protein
		PPSC2_c2603	hypothetical protein
		PPSC2_c2604	hypothetical protein
		PPSC2_c2605	nad(p)h dehydrogenase (quinone)
		PPSC2_c2606	arabinoxylan arabinofuranohydrolase
		PPSC2_c2607	hypothetical protein
		PPSC2_c2608	hypothetical protein
		PPSC2_c2609	glycosyl hydrolase
100	130
		PPSC2_c3754	protein export chaperone secb
		PPSC2_c3755	hypothetical protein
		PPSC2_c3756	hypothetical protein
		PPSC2_c3757	aminoglycoside phosphotransferase
		PPSC2_c3758	hypothetical protein
		PPSC2_c3759	hypothetical protein
		PPSC2_c3760	hypothetical protein
		PPSC2_c3761	hypothetical protein
101	130.4
		PPSC2_c1796	transcriptional regulator
		PPSC2_c1797	methionine synthase, vitamin-b12 independent
		PPSC2_c1798	integrase catalytic subunit
		PPSC2_c1799	transposase is3/is911 family protein
		PPSC2_c1800	smi1 / knr4
102	130.6
		PPSC2_c2657	alpha/beta hydrolase
		PPSC2_c2658	TetR family transcriptional regulator
		PPSC2_c2659	transcriptional regulator
		PPSC2_c2660	alpha/beta hydrolase
		PPSC2_c2661	major facilitator superfamily permease
		PPSC2_c2662	glutamate racemase
103	131.2
		PPSC2_c0993	ATP-dependent asparagine adenylase 1
104	131.4
		PPSC2_c1811	hypothetical protein
		PPSC2_c1812	hypothetical protein
		PPSC2_c1813	hypothetical protein
		PPSC2_c1814	hypothetical protein
		PPSC2_c1815	ankyrin repeat domain protein
		PPSC2_c1816	hypothetical protein
		PPSC2_c1817	hypothetical protein
		PPSC2_c1818	parb-like nuclease domain protein and DNA modification methylase domain protein
		PPSC2_c1819	hypothetical protein
105	131.8
		PPSC2_c0783	membrane associated protein
		PPSC2_c0784	AraC family transcriptional regulator
		PPSC2_c0785	alpha-galactosidase
		PPSC2_c0786	pts system, sucrose-specific, eiibca component family protein
106	132.8
		PPSC2_c1801	short chain dehydrogenase/reductase family oxidoreductase
		PPSC2_c1802	hypothetical protein
		PPSC2_c1803	hypothetical protein
		PPSC2_c1804	hypothetical protein
		PPSC2_c1805	hypothetical protein
		PPSC2_c1806	hypothetical protein
		PPSC2_c1807	hypothetical protein
		PPSC2_c1808	hypothetical protein
		PPSC2_c1809	phage portal protein, spp1 family
		PPSC2_c1810	hypothetical protein
		PPSC2_c1811	hypothetical protein
107	133
		PPSC2_c1183	ABC transporter permease
		PPSC2_c1184	peptide ABC trabsporter permease
		PPSC2_c1185	transposase
		PPSC2_c1186	multidrug ABC transporter ATP-binding protein
		PPSC2_c1187	hypothetical protein
108	133.4
		PPSC2_c4709	gramicidin s synthetase ii
109	136.8
		PPSC2_c0995	non-ribosomal peptide synthase, pvdd/pvdj
110	137.6
		PPSC2_c1602	hypothetical protein
		PPSC2_c1603	protein translocase subunit SecA
		PPSC2_c1604	cyclophilin type peptidyl-prolyl cis-trans isomerase
		PPSC2_c1605	hypothetical protein
		PPSC2_c1606	hypothetical protein
		PPSC2_c1607	hypothetical protein
		PPSC2_c1608	hypothetical protein
111	138.6
		PPSC2_c1617	hypothetical protein
		PPSC2_c1618	hypothetical protein
		PPSC2_c1619	hypothetical protein
		PPSC2_c1620	hypothetical protein
		PPSC2_c1621	hypothetical protein
		PPSC2_c1622	hypothetical protein
		PPSC2_c1623	hypothetical protein
112	139.2
		PPSC2_c3823	hypothetical protein
		PPSC2_c3825	methyl-accepting chemotaxis sensory transducer with cache sensor
		PPSC2_c3826	S-layer protein
		PPSC2_c3827	AraC family transcriptional regulator
		PPSC2_c3828	hypothetical protein
113	141.6
		PPSC2_c1702	helix-turn-helix domain-containing protein
		PPSC2_c1703	hypothetical protein
		PPSC2_c1704	hypothetical protein
		PPSC2_c1705	hypothetical protein
		PPSC2_c1706	hypothetical protein
		PPSC2_c1708	manganese catalase
114	141.6
		PPSC2_c0400	control of nitrate reduction protein nrea
		PPSC2_c0401	transcriptional regulator
115	142.2
		PPSC2_c0398	pas/pac sensor signal transduction histidine kinase
		PPSC2_c0399	transcriptional regulatory protein degu (protease production enhancerprotein)
116	142.4
		PPSC2_c4485	transcriptional regulator
		PPSC2_c4486	protein NifU
		PPSC2_c4487	ABC transporter involved in fe-s cluster assembly, permease
		PPSC2_c4488	iron ABC transporter permease
		PPSC2_c4489	ABC transporter ATPase
		PPSC2_c4490	transcriptional regulator
117	144
		PPSC2_c2717	extracellular solute-binding protein
		PPSC2_c2718	binding-protein-dependent transport system inner membrane protein
		PPSC2_c2719	binding-protein-dependent transport system inner membrane protein
		PPSC2_c2720	LacI family transcriptional regulator
118	145.6
		PPSC2_c2598	asp-trnaasn/glu-trnagln amidotransferase a subunit and like amidases
		PPSC2_c2599	hypothetical protein
		PPSC2_c2600	hypothetical protein
		PPSC2_c2601	sensor protein
119	146.6
		PPSC2_c0153	recombination protein recr
		PPSC2_c0154	hypothetical protein
		PPSC2_c0155	hypothetical protein
		PPSC2_c0156	hypothetical protein
120	148.4
		PPSC2_c2576	oxidoreductase aryl-alcohol dehydrogenase
		PPSC2_c2577	AraC family transcriptional regulator
		PPSC2_c2578	xenobiotic reductase b
		PPSC2_c2579	GntR family transcriptional regulator
		PPSC2_c2580	d-alanine--d-alanine ligase
121	148.8
		PPSC2_c2639	endo-(1,4)-beta-xylanase
		PPSC2_c2640	endo-1,3-1,4-beta-glucanase
122	149.8
		PPSC2_c0494	glycoside hydrolase
		PPSC2_c0495	hypothetical protein
		PPSC2_c0496	disulfide bond formation protein c (disulfide oxidoreductase c)(thiol-disulfide oxidoreductase c)
		PPSC2_c0497	nad(p)h-flavin oxidoreductase
123	151.2
		PPSC2_c1697	DNA gyrase inhibitory protein, gyri
		PPSC2_c1698	abortive infection protein
		PPSC2_c1699	hypothetical protein
		PPSC2_c1700	hypothetical protein
		PPSC2_c1701	hypothetical protein
124	151.4
		PPSC2_c4722	d-alanyl-d-alanine carboxypeptidase (penicillin-binding protein)
		PPSC2_c4723	radical sam domain protein
		PPSC2_c4724	hypothetical protein
		PPSC2_c4725	glucosamine/fructose-6-phosphate aminotransferase
125	152
		PPSC2_c1678	hypothetical protein
		PPSC2_c1679	hypothetical protein
		PPSC2_c1680	hypothetical protein
		PPSC2_c1682	phosphotransferase kpta/tpt1
		PPSC2_c1684	hypothetical protein
		PPSC2_c1683	hypothetical protein
		PPSC2_c1685	transposase is3/is911 family protein
		PPSC2_c1686	integrase catalytic subunit
		PPSC2_c1687	methylthioribose-1-phosphate isomerase
126	152.6
		PPSC2_c4816	DNA ligase, nad-dependent
127	152.6
		PPSC2_c5400	hypothetical protein
		PPSC2_c5401	hypothetical protein
		PPSC2_c5402	hypothetical protein
		PPSC2_c5403	hypothetical protein
		PPSC2_c5404	ribosomal RNA large subunit methyltransferase h
		PPSC2_c5405	DNA-binding protein
		PPSC2_c5406	transcriptional regulator
		PPSC2_c5407	transcription factor,eukaryotic mbf1
128	154.6
		PPSC2_c1820	transcriptional regulator
		PPSC2_c1821	hypothetical protein
		PPSC2_c1822	hypothetical protein
		PPSC2_c1823	hypothetical protein
		PPSC2_c1824	hypothetical protein
		PPSC2_c1825	hypothetical protein
		PPSC2_c1826	ribonuclease r
		PPSC2_c1827	hypothetical protein
		PPSC2_c1828	hypothetical protein
		PPSC2_c1829	hypothetical protein
		PPSC2_c1830	hypothetical protein
129	155
		PPSC2_c0595	family 1 extracellular solute-binding protein
		PPSC2_c0596	hypothetical protein
		PPSC2_c0597	beta-mannanase
		PPSC2_c0598	gcn5-like N-acetyltransferase
		PPSC2_c0599	hypothetical protein
130	155.8
		PPSC2_c2388	aminoglycoside 6-adenylyltransferase
		PPSC2_c2389	autotransporter adhesin
		PPSC2_c2390	methylase involved in ubiquinone/menaquinone biosynthesis
131	156.2
		PPSC2_c2628	TetR family transcriptional regulator
		PPSC2_c2629	hypothetical protein
		PPSC2_c2630	ArsR family transcriptional regulator
		PPSC2_c2631	hypothetical protein
		PPSC2_c2632	osmc family protein
		PPSC2_c2633	hypothetical protein
		PPSC2_c2634	mfs-type transporter ydds
		PPSC2_c2635	RNA polymerase ecf-type sigma factor
132	156.4
		PPSC2_c0513	L-lactate dehydrogenase
		PPSC2_c0514	integrase
		PPSC2_c0516	hypothetical protein
		PPSC2_c0515	hypothetical protein
		PPSC2_c0517	transcriptional regulator
		PPSC2_c0518	oxidoreductase ykvo
		PPSC2_c0519	haloacid dehalogenase
		PPSC2_c0520	hypothetical protein
133	156.8
		PPSC2_c3686	hypothetical protein
		PPSC2_c3687	hypothetical protein
		PPSC2_c3688	RNA polymerase sigma factor
		PPSC2_c3689	hypothetical protein
		PPSC2_c3690	hypothetical protein
		PPSC2_c3691	hypothetical protein
		PPSC2_c3692	hypothetical protein
		PPSC2_c3693	hypothetical protein
		PPSC2_c3695	hypothetical protein
		PPSC2_c3694	hypothetical protein
		PPSC2_c3696	hypothetical protein
		PPSC2_c3697	beta-lactamase
134	157.4
		PPSC2_c3828	hypothetical protein
		PPSC2_c3829	hypothetical protein
		PPSC2_c3830	formate dehydrogenase family accessory protein fdhd
		PPSC2_c3831	hypothetical protein
		PPSC2_c3832	diguanylate cyclase with pas/pac sensor
		PPSC2_c3833	hydrolase or acyltransferase of alpha/beta superfamily
		PPSC2_c3834	hypothetical protein
		PPSC2_c3835	chemotaxis sensory transducer protein
135	157.8
		PPSC2_c3786	hypothetical protein
		PPSC2_c3787	transcriptional regulator
		PPSC2_c3788	hypothetical protein
		PPSC2_c3789	hypothetical protein
		PPSC2_c3790	hypothetical protein
		PPSC2_c3791	hypothetical protein
		PPSC2_c3792	hypothetical protein
		PPSC2_c3793	hypothetical protein
		PPSC2_c3794	hypothetical protein
136	161.2
		PPSC2_c3746	type 11 methyltransferase
		PPSC2_c3747	hypothetical protein
		PPSC2_c3748	GNAT family acetyltransferase
		PPSC2_c3749	type 12 methyltransferase
		PPSC2_c3750	hypothetical protein
		PPSC2_c3752	hypothetical protein
		PPSC2_c3753	hypothetical protein
137	161.4
		PPSC2_c0911	type i restriction-modification system methyltransferase subunit
		PPSC2_c0912	dihydrouridine synthase
		PPSC2_c0913	hypothetical protein
		PPSC2_c0914	imidazolonepropionase
		PPSC2_c0915	L-rhamnose operon transcriptional activator
		PPSC2_c0916	glycosyl hydrolase
138	161.4
		PPSC2_c3283	sugar transporter
		PPSC2_c3284	AraC family transcriptional regulator
		PPSC2_c3285	sugar (glycoside-pentoside-hexuronide) transporter
		PPSC2_c3286	hypothetical protein
		PPSC2_c3287	hypothetical protein
		PPSC2_c3288	ATP-dependent DNA helicase recg
139	161.6
		PPSC2_c3401	beta-lactamase
		PPSC2_c3402	hypothetical protein
		PPSC2_c3403	hypothetical protein
		PPSC2_c3404	strongly cysteine synthase (o-acetylserine sulfhydrylase)
		PPSC2_c3405	hypothetical protein
		PPSC2_c3406	hypothetical protein
		PPSC2_c3407	hypothetical protein
		PPSC2_c3408	hypothetical protein
140	161.8
		PPSC2_c4463	ABC transporter ATPase
		PPSC2_c4464	two-component sensor kinase yxdk
		PPSC2_c4465	GNAT family acetyltransferase
		PPSC2_c4466	hypothetical protein
		PPSC2_c4467	hypothetical protein
		PPSC2_c4468	RNA polymerase ecf-type sigma factor
141	162
		PPSC2_c2547	hypothetical protein
		PPSC2_c2548	hypothetical protein
		PPSC2_c2549	germination protein, ger(x)c family
		PPSC2_c2550	gera spore germination protein
		PPSC2_c2551	cystathionine beta-lyase
142	162
		PPSC2_c2741	integral membrane sensor signal transduction histidine kinase
		PPSC2_c2742	hypothetical protein
		PPSC2_c2743	polysaccharide lyase
143	163.2
		PPSC2_c0730	aldehyde dehydrogenase
		PPSC2_c0731	short-chain dehydrogenase/reductase sdr
		PPSC2_c0732	hypothetical protein
		PPSC2_c0733	hypothetical protein
		PPSC2_c0734	DeoR family transcriptional regulator
		PPSC2_c0735	nad(p)h dehydrogenase (quinone)
144	164
		PPSC2_c4824	dtdp-d-glucose 4,6-dehydratase, rfbb
		PPSC2_c4825	glucose-1-phosphate thymidylyltransferase
		PPSC2_c4826	glucose-1-phosphate thymidylyltransferase
		PPSC2_c4827	hypothetical protein
		PPSC2_c4828	family 2 glycosyl transferase
145	164.2
		PPSC2_c0186	fusion protein of transketolase 1, tkta, and glyceraldehyde-3-phosphate dehydrogenase, gapa
		PPSC2_c0187	phosphoglycerate kinase
		PPSC2_c0188	triosephosphate isomerase
		PPSC2_c0189	phosphoglycerate mutase
146	164.2
		PPSC2_c2648	catabolite control protein a (glucose-resistance amylase regulator)
		PPSC2_c2649	sugar (glycoside-pentoside-hexuronide) transporter
		PPSC2_c2650	GNAT family acetyltransferase
		PPSC2_c2651	pks acyltransferase domain-containing protein
147	165.4
		PPSC2_c4787	DNA-directed RNA polymerase subunit beta
		PPSC2_c4788	methyltransferase small
		PPSC2_c4789	50S ribosomal protein L7/L12
148	165.6
		PPSC2_c2502	transposase, is4
		PPSC2_c2503	vanz family protein
		PPSC2_c2504	hypothetical protein
		PPSC2_c2505	hypothetical protein
		PPSC2_c2506	glycoside hydrolase
		PPSC2_c2507	beta-lactamase
		PPSC2_c2508	hypothetical protein
149	165.6
		PPSC2_c3762	hypothetical protein
		PPSC2_c3763	hypothetical protein
		PPSC2_c3764	hypothetical protein
		PPSC2_c3765	GNAT family acetyltransferase
		PPSC2_c3766	GNAT family acetyltransferase
		PPSC2_c3767	transcriptional regulator
		PPSC2_c3768	hypothetical protein
		PPSC2_c3769	oxidoreductase
150	166
		PPSC2_c1608	hypothetical protein
		PPSC2_c1609	hypothetical protein
		PPSC2_c1610	hypothetical protein
		PPSC2_c1611	hypothetical protein
		PPSC2_c1612	hypothetical protein
		PPSC2_c1613	hypothetical protein
		PPSC2_c1614	phosphotransferase kpta/tpt1
		PPSC2_c1615	hypothetical protein
		PPSC2_c1616	hypothetical protein
151	166.6
		PPSC2_c2935	hypothetical protein
		PPSC2_c2936	chaperonin protein
		PPSC2_c2937	multidrug resistance protein ykkd
		PPSC2_c2938	hypothetical protein
		PPSC2_c2941	hypothetical protein
		PPSC2_c2942	hypothetical protein
152	168.2
		PPSC2_c1692	cysteine desulfurase, aminotransferase class-v
		PPSC2_c1693	dihydroorotase
		PPSC2_c1694	ABC transporter involved in fe-s cluster assembly, permease
		PPSC2_c1695	transposase is3/is911 family protein
		PPSC2_c1696	integrase catalytic subunit
153	169
		PPSC2_c2100	heat shock protein hslvu, ATPase hslu
		PPSC2_c2101	chemotaxis protein CheC
		PPSC2_c2102	hypothetical protein
		PPSC2_c2103	flagellar protein
		PPSC2_c2104	flagellar transport protein FliP
		PPSC2_c2105	flagellar biosynthetic protein fliq
		PPSC2_c2106	flagellar biosynthetic protein flir
154	169
		PPSC2_c2965	hypothetical protein
		PPSC2_c2966	DNA gyrase inhibitory protein, gyri
		PPSC2_c2967	hypothetical protein
		PPSC2_c2968	ABC transporter ATPase (two ATPase domains)
		PPSC2_c2969	hypothetical protein
155	170.2
		PPSC2_c1556	glycosyltransferase
		PPSC2_c1555	hypothetical protein
		PPSC2_c1557	alkaline phosphatase synthesis transcriptional regulatory proteinphop
		PPSC2_c1558	two-component sensor histidine kinase yvrg innvolved in cell wall processes (yvrh)
		PPSC2_c1559	multidrug ABC transporter ATPase
		PPSC2_c1560	ABC transporter permease
		PPSC2_c1561	lantibiotic ABC superfamily ATP-binding protein transporter permease
156	171.2
		PPSC2_c2969	hypothetical protein
		PPSC2_c2970	alpha/beta hydrolase
		PPSC2_c2971	hypothetical protein
		PPSC2_c2972	hypothetical protein
		PPSC2_c2973	hypothetical protein
		PPSC2_c2974	hypothetical protein
		PPSC2_c2975	hypothetical protein
157	171.2
		PPSC2_c0761	sugar isomerase (sis)
		PPSC2_c0762	ribokinase
		PPSC2_c0763	transcriptional regulator, fadr family
		PPSC2_c0764	metal-dependent hydrolase with the tim-barrel fold
		PPSC2_c0765	mfs superfamily major facilitator transporter
158	171.4
		PPSC2_c2136	hypothetical protein
		PPSC2_c2137	ribosome maturation factor rimp
		PPSC2_c2138	transcription elongation factor
		PPSC2_c2139	hypothetical protein
		PPSC2_c2140	ribosomal protein l7ae/l30e/s12e/gadd45
		PPSC2_c2141	translation initiation factor if-2
159	172.2
		PPSC2_c1562	hypothetical protein
		PPSC2_c1563	lanthionine synthetase c
		PPSC2_c1564	subtilin-like lantibiotic precursor
		PPSC2_c1565	lanthionine synthetase c
		PPSC2_c1566	alkaline phosphatase synthesis transcriptional regulatory protein phop
160	172.4
		PPSC2_c4782	30S ribosomal protein S7
		PPSC2_c4783	ribosomal protein s12
		PPSC2_c4784	hypothetical protein
		PPSC2_c4785	ribosomal protein l7ae
		PPSC2_c4786	DNA-directed RNA polymerase subunit beta
161	173.4
		PPSC2_c2759	glycoside hydrolase clan gh-d
		PPSC2_c2760	hypothetical protein
		PPSC2_c2761	oxidoreductase domain-containing protein
		PPSC2_c2762	oxidoreductase, yhhx family
		PPSC2_c2763	phosphosugar isomerase transcriptional regulator
162	174.4
		PPSC2_c3516	hypothetical protein
		PPSC2_c3517	hydrolase nudix family
		PPSC2_c3518	hypothetical protein
		PPSC2_c3519	orotate phosphoribosyltransferase
		PPSC2_c3520	orotidine 5-phosphate decarboxylase
		PPSC2_c3521	carbamoyl-phosphate synthase large subunit
163	175
		PPSC2_c3496	hypothetical protein
		PPSC2_c3497	hypothetical protein
		PPSC2_c3498	hypothetical protein
		PPSC2_c3499	helicase
		PPSC2_c3500	hypothetical protein
		PPSC2_c3501	prophage lambdach01, replication protein o
		PPSC2_c3502	hypothetical protein
		PPSC2_c3503	rect protein
		PPSC2_c3504	endonuclease yqaj superfamily
164	175.4
		PPSC2_c2121	hypothetical protein
		PPSC2_c2122	hypothetical protein
		PPSC2_c2123	hypothetical protein
		PPSC2_c2124	hypothetical protein
		PPSC2_c2126	hypothetical protein
		PPSC2_c2125	30S ribosomal protein S2
		PPSC2_c2127	elongation factor ts
		PPSC2_c2128	uridylate kinase
		PPSC2_c2129	ribosome-recycling factor
165	175.4
		PPSC2_c2480	hypothetical protein
		PPSC2_c2481	hypothetical protein
		PPSC2_c2482	tRNA pseudouridine synthase a
		PPSC2_c2483	spore germination protein
		PPSC2_c2484	hypothetical protein
		PPSC2_c2485	germination protein, ger(x)c family
		PPSC2_c2486	gera spore germination protein
166	177.2
		PPSC2_c0157	transcriptional regulator, cdar
		PPSC2_c0158	ABC transporter ATPase
167	177.8
		PPSC2_c0001	ATPase involved in DNA replication initiation
		PPSC2_c0002	DNA polymerase III subunit beta
		PPSC2_c0003	s4-like RNA binding protein
		PPSC2_c0004	DNA replication and repair protein recf
		PPSC2_c0005	hypothetical protein
168	178.8
		PPSC2_c2381	uvra, probably involved in mdr transport
		PPSC2_c2382	MarR family transcriptional regulator
		PPSC2_c2383	hypothetical protein
		PPSC2_c2384	hypothetical protein
		PPSC2_c2385	hypothetical protein
		PPSC2_c2386	hypothetical protein
		PPSC2_c2387	cupin domain-containing protein
		PPSC2_c2388	aminoglycoside 6-adenylyltransferase
169	179.2
		PPSC2_c0666	MarR family transcriptional regulator
		PPSC2_c0667	osmc-like family protein
		PPSC2_c0668	dihydrolipoyl dehydrogenase
		PPSC2_c0669	sugar transporter
		PPSC2_c0670	hypothetical protein
		PPSC2_c0671	hypothetical protein
		PPSC2_c0672	acetyltransferase
170	179.6
		PPSC2_c2509	ATP-dependent clp protease proteolytic subunit
		PPSC2_c2510	RNA polymerase ecf-type sigma factor
		PPSC2_c2511	alpha/beta hydrolase
		PPSC2_c2512	hypothetical protein
		PPSC2_c2513	methionine aminopeptidase
		PPSC2_c2514	TetR family transcriptional regulator
171	180.2
		PPSC2_c0010	hypothetical protein
		PPSC2_c0009	metal dependent phosphohydrolase
172	180.4
		PPSC2_c1029	molecular chaperone GroES
		PPSC2_c1030	transporter yded
		PPSC2_c1031	transcriptional regulator
		PPSC2_c1032	dinb family protein
		PPSC2_c1033	hypothetical protein
173	180.4
		PPSC2_c0011	hypothetical protein
		PPSC2_c0012	hypothetical protein
		PPSC2_c0013	hypothetical protein
		PPSC2_c0014	sigma-f transcribed protein
174	182.2
		PPSC2_c1300	multidrug ABC transporter ATPase
		PPSC2_c1301	two-component sensor kinase ycbm
		PPSC2_c1302	chemotaxis protein CheY
		PPSC2_c1303	hypothetical protein
		PPSC2_c1304	hypothetical protein
		PPSC2_c1305	plasmid pria4b orf-3 family protein
175	183.6
		PPSC2_c3916	dgc domain protein
		PPSC2_c3917	hypothetical protein
		PPSC2_c3918	pyridoxal-dependent decarboxylase
		PPSC2_c3919	peptidase m23
		PPSC2_c3920	hypothetical protein
		PPSC2_c3921	hypothetical protein
		PPSC2_c3922	peptidase m23
176	183.6
177	184
		PPSC2_c0529	ribokinase
		PPSC2_c0530	hypothetical protein
		PPSC2_c0531	hypothetical protein
		PPSC2_c0532	hypothetical protein
		PPSC2_c0534	ribosomal-protein-alanine N-acetyltransferase yjck
		PPSC2_c0533	hypothetical protein
		PPSC2_c0535	dienelactone hydrolase
178	184.2
		PPSC2_c2495	MarR family transcriptional regulator
		PPSC2_c2496	acyl-CoA thioesterase
		PPSC2_c2497	type 12 methyltransferase
		PPSC2_c2498	type 12 methyltransferase
		PPSC2_c2499	hypothetical protein
		PPSC2_c2500	alpha/beta hydrolase
		PPSC2_c2501	transposase is4 family protein
		PPSC2_c2502	transposase, is4
179	184.8
		PPSC2_c4958	proton-translocating ATPase alpha subunit
		PPSC2_c4959	ATP synthase subunit delta
		PPSC2_c4960	ATP synthase subunit b
		PPSC2_c4961	ATP synthase subunit c
		PPSC2_c4962	ATP synthase subunit a
		PPSC2_c4963	hypothetical protein
		PPSC2_c4964	hypothetical protein
		PPSC2_c4965	UDP-N-acetylglucosamine 2-epimerase
180	186
		PPSC2_c0994	nonribosomal peptide synthetase
181	186.4
		PPSC2_c2592	hypothetical protein
		PPSC2_c2593	dihydrodipicolinate synthetase
		PPSC2_c2594	hypothetical protein
		PPSC2_c2595	MarR family transcriptional regulator
		PPSC2_c2596	GNAT family acetyltransferase
		PPSC2_c2597	hypothetical protein
182	187.6
		PPSC2_c0402	hypothetical protein
		PPSC2_c0403	family 1 extracellular solute-binding protein
		PPSC2_c0404	binding-protein-dependent transport system inner membrane protein
183	187.8
		PPSC2_c3469	phage-like element pbsx protein xkdi
		PPSC2_c3470	hypothetical protein
		PPSC2_c3471	hypothetical protein
		PPSC2_c3472	hypothetical protein
		PPSC2_c3473	xkdg
		PPSC2_c3474	phage-like element pbsx protein xkdf
		PPSC2_c3475	phage mu protein f
184	189.2
		PPSC2_c0140	ctp synthase (utp-ammonia lyase)
		PPSC2_c0141	hypothetical protein
		PPSC2_c0142	sporulation initiation phosphotransferase f
		PPSC2_c0143	hypothetical protein
		PPSC2_c0144	fructose-1,6-bisphosphate aldolase, class ii
		PPSC2_c0145	hypothetical protein
		PPSC2_c0146	UDP-N-acetylglucosamine 1-carboxyvinyltransferase 2
		PPSC2_c0147	transcription termination factor rho
185	189.8
		PPSC2_c4626	hypothetical protein
		PPSC2_c4627	hypothetical protein
		PPSC2_c4628	sensor protein
		PPSC2_c4629	hypothetical protein
		PPSC2_c4630	hypothetical protein
		PPSC2_c4631	peptide ABC transporter ATPase
		PPSC2_c4632	hypothetical protein
186	189.8
		PPSC2_c4703	sugar ABC transporter permease
		PPSC2_c4704	starch degradation products transporter permease amyd
		PPSC2_c4705	family 1 extracellular solute-binding protein
		PPSC2_c4706	LacI family transcriptional regulator
		PPSC2_c4707	hypothetical protein
		PPSC2_c4708	endo-1,4-beta-xylanase
187	192
		PPSC2_c0588	ABC superfamily ATP-binding protein transporter binding protein
		PPSC2_c0589	AraC family transcriptional regulator
		PPSC2_c0590	glycoside hydrolase clan gh-d
		PPSC2_c0591	histidine kinase internal region
188	192.2
		PPSC2_c4813	activator of protein kinase mcsb
		PPSC2_c4814	transcriptional repressor
		PPSC2_c4815	gcn5-like N-acetyltransferase
189	192.4
		PPSC2_c3463	tape measure protein
		PPSC2_c3464	hypothetical protein
		PPSC2_c3465	hypothetical protein
		PPSC2_c3466	hypothetical protein
		PPSC2_c3467	hypothetical protein
		PPSC2_c3468	hypothetical protein
190	192.6
		PPSC2_c3782	hypothetical protein
		PPSC2_c3783	hypothetical protein
		PPSC2_c3784	s-adenosylmethionine-dependent methyltransferase
		PPSC2_c3785	type 11 methyltransferase
		PPSC2_c3786	hypothetical protein
191	193.4
		PPSC2_c2291	hypothetical protein
		PPSC2_c2292	binding-protein-dependent transport system inner membrane protein
		PPSC2_c2293	binding-protein-dependent transport system inner membrane protein
		PPSC2_c2294	extracellular solute-binding protein
		PPSC2_c2295	signal transduction histidine kinase, lyts
192	193.6
		PPSC2_c1989	hypothetical protein
		PPSC2_c1990	hypothetical protein
		PPSC2_c1991	family 1 extracellular solute-binding protein
		PPSC2_c1992	methyl-accepting chemotaxis sensory transducer
193	193.8
		PPSC2_c5312	phage integrase family site-specific recombinase
		PPSC2_c5313	hypothetical protein
		PPSC2_c5314	hypothetical protein
		PPSC2_c5315	oxidoreductase, with rieske iron-sulfur protein 2fe-2S subunit
		PPSC2_c5316	spore coat protein f yrag
		PPSC2_c5317	spore coat protein f yraf
		PPSC2_c5318	molecular chaperone GroES
194	194.4
		PPSC2_c1060	sugar transporter
		PPSC2_c1061	AraC family transcriptional regulator
		PPSC2_c1062	signal transduction histidine kinase
		PPSC2_c1063	LacI family transcriptional regulator
195	194.6
		PPSC2_c1462	translation initiation factor if-3
		PPSC2_c1463	50S ribosomal protein L35
		PPSC2_c1464	ribosomal protein l20
		PPSC2_c1465	ABC transporter substrate-binding protein
		PPSC2_c1466	ABC transporter ATPase
		PPSC2_c1467	ABC transporter permease
196	195.2
		PPSC2_c2328	transposase tnpa, isl3 family
		PPSC2_c2329	permease; multidrug resistance protein
		PPSC2_c2330	transcriptional regulator
		PPSC2_c2331	ArsR family transcriptional regulator
		PPSC2_c2332	ABC transporter substrate-binding protein
197	196
		PPSC2_c2743	polysaccharide lyase
		PPSC2_c2744	nitroreductase
		PPSC2_c2745	BadM/Rrf2 family transcriptional regulator
		PPSC2_c2746	hypothetical protein
		PPSC2_c2747	hypothetical protein
		PPSC2_c2748	mannan endo-1,4-beta-mannosidase (beta-mannanase) (1,4-beta-d-mannan mannanohydrolase)
198	196.2
		PPSC2_c2763	phosphosugar isomerase transcriptional regulator
		PPSC2_c2764	ArsR family transcriptional regulator
		PPSC2_c2765	permease; multidrug resistance protein
		PPSC2_c2766	oxidoreductase yurr
		PPSC2_c2767	multidrug ABC transporter ATPase
		PPSC2_c2768	bacteriocin ABC transporter permease subunit
199	196.6
		PPSC2_c4431	sugar ABC transporter permease
		PPSC2_c4432	extracellular solute-binding protein
		PPSC2_c4433	integral membrane sensor signal transduction histidine kinase
		PPSC2_c4434	AraC family transcriptional regulator
200	197
		PPSC2_c3071	acetate kinase
		PPSC2_c3072	3-hydroxybutyryl-CoA dehydrogenase
		PPSC2_c3073	vesicle-fusing ATPase
		PPSC2_c3074	hypothetical protein
201	198
		PPSC2_c0283	hypothetical protein
		PPSC2_c0284	RNA polymerase sigma-70 factor
		PPSC2_c0285	RNA polymerase sigma factor
		PPSC2_c0286	family 2 glycoside hydrolase
202	198
		PPSC2_c0033	small acid-soluble spore protein (alpha/beta-type sasp)
		PPSC2_c0034	4-diphosphocytidyl-2-C-methyl-D-erythritol kinase
		PPSC2_c0035	pur operon transcriptional repressor
		PPSC2_c0036	oligopeptide/dipeptide ABC transporter ATPase
		PPSC2_c0037	hypothetical protein
		PPSC2_c0038	UDP-N-acetylglucosamine pyrophosphorylase (N-acetylglucosamine-1-phosphate uridyltransferase)
		PPSC2_c0039	ribose-phosphate pyrophosphokinase
203	198.4
		PPSC2_c0467	metal ABC transporter ATPase
		PPSC2_c0468	metal ABC transporter permease
		PPSC2_c0469	oxidoreductase aryl-alcohol dehydrogenase
		PPSC2_c0470	peptidase s8 and s53 subtilisin kexin sedolisin
204	199.2
		PPSC2_c0028	hypothetical protein
		PPSC2_c0029	primase/topoisomerase
		PPSC2_c0030	ribosomal RNA small subunit methyltransferase a
		PPSC2_c0031	sporulation peptidase yabg
		PPSC2_c0032	hypothetical protein
205	199.4
		PPSC2_c4810	DNA repair protein rada
		PPSC2_c4811	ATPase AAA
		PPSC2_c4812	ATP:guanido phosphotransferase
		PPSC2_c4813	activator of protein kinase mcsb
206	199.6
		PPSC2_c2855	hypothetical protein
		PPSC2_c2856	hypothetical protein
		PPSC2_c2857	hypothetical protein
		PPSC2_c2858	sos-response transcriptional repressors (reca-mediated autopeptidases)
		PPSC2_c2859	lipoprotein
		PPSC2_c2860	group-specific protein
		PPSC2_c2861	surface protein
		PPSC2_c2862	phage shock protein a, pspa
207	199.8
		PPSC2_c0304	spore germination protein bc
		PPSC2_c0305	hypothetical protein
		PPSC2_c0306	haloacid dehalogenase
208	200.4
		PPSC2_c3140	glycerol-3-phosphate dehydrogenase (nad(p)(+))
		PPSC2_c3141	glycerol-3-phosphate acyltransferase
		PPSC2_c3142	GTP-binding protein enga
		PPSC2_c3143	RNA binding s1 domain-containing protein
		PPSC2_c3144	1-acyl-sn-glycerol-3-phosphate acyltransferase
209	200.6
		PPSC2_c2210	hypothetical protein
		PPSC2_c2211	hypothetical protein
		PPSC2_c2212	short-chain dehydrogenase/reductase sdr
		PPSC2_c2213	peptidase m56, blar1
210	201.2
		PPSC2_c1198	integral membrane sensor signal transduction histidine kinase
		PPSC2_c1199	LuxR family transcriptional regulator
		PPSC2_c1200	modulator of ywqd protein tyrosine kinase activity
		PPSC2_c1201	tyrosine-protein kinase etk
		PPSC2_c1202	UTP-glucose-1-phosphate uridylyltransferase
		PPSC2_c1203	galactosyl transferase cpse
211	201.6
		PPSC2_c5422	adenylosuccinate synthetase
		PPSC2_c5423	replicative helicase dnab
		PPSC2_c5424	50S ribosomal protein L9
		PPSC2_c5425	diguanylate cyclase and phosphoesterase
212	201.8
		PPSC2_c4170	ATP-dependent protease la
		PPSC2_c4171	4-hydroxy-3-methylbut-2-en-1-yl diphosphate synthase
		PPSC2_c4172	ATP-dependent clp protease ATP-binding subunit clpx
		PPSC2_c4173	ATP-dependent clp protease proteolytic subunit
		PPSC2_c4174	trigger factor
213	202
		PPSC2_c4192	two-component response regulator
		PPSC2_c4193	two-component sensor histidine kinase
		PPSC2_c4194	d-alanine/glycine/na permease
		PPSC2_c4195	glycosyl hydrolase
214	202.6
		PPSC2_c4010	dihydroxyacetone kinase
		PPSC2_c4011	glycerol dehydrogenase
		PPSC2_c4012	AraC family transcriptional regulator
		PPSC2_c4013	hypothetical protein
		PPSC2_c4014	membrane-anchored protein
215	202.6
		PPSC2_c4023	fha domain containing protein
		PPSC2_c4024	hypothetical protein
		PPSC2_c4025	molecular chaperone DnaJ
		PPSC2_c4026	hypothetical protein
		PPSC2_c4027	hypothetical protein
216	203.2
		PPSC2_c3476	phage-like element pbsx protein xkde
		PPSC2_c3477	hypothetical protein
		PPSC2_c3478	phage-like terminase small subunit yqas
		PPSC2_c3479	hypothetical protein
		PPSC2_c3480	hypothetical protein
217	204
		PPSC2_c3075	hypothetical protein
		PPSC2_c3076	serine/threonine kinase like protein
		PPSC2_c3077	hypothetical protein
		PPSC2_c3078	cytosine deaminase
		PPSC2_c3079	redox-sensing transcriptional repressor rex
		PPSC2_c3080	dnaq family exonuclease/ding family helicase
218	205.4
		PPSC2_c0086	fusaricidin synthetase
		PPSC2_c0087	alpa/beta hydrolase-thioesterase
219	205.4
		PPSC2_c3206	integrase catalytic subunit
		PPSC2_c3207	transposase
		PPSC2_c3208	methyl-accepting chemotaxis protein
		PPSC2_c3209	type 11 methyltransferase
		PPSC2_c3210	hypothetical protein
220	206.4
		PPSC2_c3132	stage IV sporulation protein a
		PPSC2_c3133	hypothetical protein
		PPSC2_c3134	ferredoxin
		PPSC2_c3136	hypothetical protein
		PPSC2_c3135	hypothetical protein
		PPSC2_c3137	integrase catalytic subunit
		PPSC2_c3138	transposase is3/is911 family protein
		PPSC2_c3139	hypothetical protein
221	206.8
		PPSC2_c0962	type 12 methyltransferase
		PPSC2_c0963	ser/thr phosphatase
		PPSC2_c0964	hydrolase tatd family
		PPSC2_c0965	thiamin ABC transporter permease
222	207.2
		PPSC2_c5385	carbohydrate kinase, fggy
		PPSC2_c5386	arabinose metabolism transcriptional repressor
		PPSC2_c5387	penicillin-binding protein
		PPSC2_c5388	hypothetical protein
		PPSC2_c5389	hypothetical protein
223	207.6
		PPSC2_c0916	glycosyl hydrolase
		PPSC2_c0917	hypothetical protein
		PPSC2_c0918	hypothetical protein
		PPSC2_c0919	DeoR family transcriptional regulator
		PPSC2_c0920	3-demethylubiquinone-9 3-methyltransferase
224	207.6
		PPSC2_c2088	flagellar m-ring protein flif
		PPSC2_c2089	signal peptidase i
		PPSC2_c2090	flagellar assembly protein flih
		PPSC2_c2091	flagellar protein export ATPase flii
		PPSC2_c2092	flagellar export protein flij
225	207.6
		PPSC2_c3542	hypothetical protein
		PPSC2_c3543	cell division protein ftsz
		PPSC2_c3544	cell division protein ftsa
		PPSC2_c3545	peptide transporter
		PPSC2_c3546	UDP-N-acetylglucosamine 1-carboxyvinyltransferase
226	207.8
		PPSC2_c2559	extracellular solute-binding protein
		PPSC2_c2560	binding-protein-dependent transport system inner membrane protein
		PPSC2_c2561	sugar ABC transporter permease
		PPSC2_c2562	neopullulanase
227	207.8
		PPSC2_c2958	hypothetical protein
		PPSC2_c2959	hypothetical protein
		PPSC2_c2960	transposase c
		PPSC2_c2961	transposase b
		PPSC2_c2962	glycoside hydrolase
		PPSC2_c2963	phage lysis holin
		PPSC2_c2964	hypothetical protein
228	208.2
		PPSC2_c2949	hypothetical protein
		PPSC2_c2950	hypothetical protein
		PPSC2_c2951	hypothetical protein
		PPSC2_c2952	transposase is3/is911 family protein
		PPSC2_c2953	integrase catalytic subunit
		PPSC2_c2954	helix-turn-helix domain-containing protein
		PPSC2_c2955	hypothetical protein
		PPSC2_c2956	hypothetical protein
		PPSC2_c2958	hypothetical protein
229	208.6
		PPSC2_c2313	alkaline phosphatase synthesis transcriptional regulatory proteinphop
		PPSC2_c2314	sensor protein
		PPSC2_c2315	hypothetical protein
		PPSC2_c2316	hypothetical protein
		PPSC2_c2317	glutaredoxin
		PPSC2_c2318	nitrilotriacetate monooxygenase component a
230	209.2
		PPSC2_c1309	hypothetical protein
		PPSC2_c1310	rhtb family homoserine/threonine resistance transporter
		PPSC2_c1311	outer membrane lipoprotein-sorting protein
		PPSC2_c1312	hypothetical protein
		PPSC2_c1313	alanine racemase
		PPSC2_c1314	CopG family transcriptional regulator
		PPSC2_c1315	endoribonuclease endoa
231	209.2
		PPSC2_c4716	hypothetical protein
		PPSC2_c4717	hypothetical protein
		PPSC2_c4718	hypothetical protein
		PPSC2_c4719	tn7-like transposition protein a
		PPSC2_c4720	hypothetical protein
		PPSC2_c4721	erythromycin esterase
232	209.8
		PPSC2_c2581	streptothricin acetyltransferase
		PPSC2_c2582	hypothetical protein
		PPSC2_c2583	haloacid dehalogenase
		PPSC2_c2584	molecular chaperone GroES
		PPSC2_c2585	aminotransferase class-iii
233	209.8
		PPSC2_c4899	ndp-hexose methyltransferase
		PPSC2_c4900	nad-dependent epimerase/dehydratase
		PPSC2_c4901	dtdp-4-dehydrorhamnose 3,5-epimerase like protein
		PPSC2_c4902	preprotein translocase ATPase
		PPSC2_c4903	cdp-glucose 4,6-dehydratase (o-antigen-like)
234	210
		PPSC2_c5318	molecular chaperone GroES
		PPSC2_c5319	spore coat protein
		PPSC2_c5320	spore coat protein f yrad
		PPSC2_c5321	aryl alcohol dehydrogenase
		PPSC2_c5322	hypothetical protein
		PPSC2_c5323	hypothetical protein
		PPSC2_c5324	hypothetical protein
		PPSC2_c5325	copper amine oxidase domain-containing protein
		PPSC2_c5326	hypothetical protein
235	210.2
		PPSC2_c4294	nad dependent epimerase/dehydratase
		PPSC2_c4295	glycosyltransferase
		PPSC2_c4296	glycosyl transferase family protein
		PPSC2_c4297	family 2 glycosyl transferase
236	211
		PPSC2_c3726	bifunctional reductase 1
		PPSC2_c3727	hypothetical protein
		PPSC2_c3728	nad(p)h dehydrogenase (quinone)
237	211.2
		PPSC2_c2082	methylenetetrahydrofolate--tRNA-(uracil-5-)-methyltransferase trmfo
		PPSC2_c2083	ATP-dependent protease subunit hslv
		PPSC2_c2084	ATP-dependent hsl protease ATP-binding subunit hslu
		PPSC2_c2085	flagellar basal-body rod protein FlgB
		PPSC2_c2086	flagellar basal-body rod protein flgc
		PPSC2_c2087	flagellar hook-basal body complex subunit flie
238	211.4
		PPSC2_c4954	hypothetical protein
		PPSC2_c4955	ATP synthase subunit epsilon
		PPSC2_c4956	strongly ATP synthase subunit beta
		PPSC2_c4957	ATP synthase subunit gamma
		PPSC2_c4958	proton-translocating ATPase alpha subunit
239	212.6
		PPSC2_c0047	mazg family protein
		PPSC2_c0048	DNA-binding protein hu-alpha
		PPSC2_c0049	RNA-binding s4 domain-containing protein
		PPSC2_c0050	sporulation protein yabp
		PPSC2_c0051	spore cortex biosynthesis protein yabq
		PPSC2_c0052	septum formation initiator
		PPSC2_c0053	RNA binding s1 domain-containing protein
		PPSC2_c0055	stage II sporulation protein e, protein serine/threonine phosphatase
240	213.2
		PPSC2_c3458	hypothetical protein
		PPSC2_c3459	hypothetical protein
		PPSC2_c3460	hypothetical protein
		PPSC2_c3462	hypothetical protein
		PPSC2_c3463	tape measure protein
241	213.8
		PPSC2_c2171	competence/damage-inducible protein cina
		PPSC2_c2172	reca/rada recombinase (multifunctional sos repair regulator)
		PPSC2_c2173	regulatory protein recx
		PPSC2_c2174	metal dependent phosphohydrolase
242	213.8
		PPSC2_c2617	transcriptional regulator
		PPSC2_c2618	ABC transporter permease
		PPSC2_c2619	ABC transporter permease
243	214
		PPSC2_c1456	hypothetical protein
		PPSC2_c1457	tRNA (guanine-n(7)-)-methyltransferase
		PPSC2_c1458	monogalactosyldiacylglycerol synthase
		PPSC2_c1459	membrane-associated phospholipid phosphatase
		PPSC2_c1460	hypothetical protein
		PPSC2_c1461	family 2 glycosyl transferase
244	215
		PPSC2_c2678	spore germination protein
		PPSC2_c2679	spore germination protein, gerb family protein
		PPSC2_c2680	spore germination protein
		PPSC2_c2681	hypothetical protein
		PPSC2_c2682	hypothetical protein
		PPSC2_c2683	transposase, is4 family protein
245	215.8
		PPSC2_c4051	phosphotransferase system enzyme i
		PPSC2_c4052	phosphotransferase system, phosphocarrier protein hpr
		PPSC2_c4053	glucose-specific phosphotransferase enzyme iia component
		PPSC2_c4054	bigg family transcription antiterminator
246	216
		PPSC2_c3593	DNA primase
		PPSC2_c3594	hypothetical protein
		PPSC2_c3595	glycyl-tRNA synthetase subunit beta
		PPSC2_c3596	glycyl-tRNA synthetase subunit alpha
247	216.4
		PPSC2_c2883	glutamate synthase, NADH/nadph, small subunit
		PPSC2_c2884	dihydrofolate reductase
		PPSC2_c2885	thymidylate synthase 2
		PPSC2_c2886	dihydrolipoyl dehydrogenase
		PPSC2_c2887	hypothetical protein
248	216.6
		PPSC2_c1965	hypothetical protein
		PPSC2_c1966	glyoxalase/bleomycin resistance protein/dioxygenase superfamily protein
		PPSC2_c1967	transcriptional regulator
		PPSC2_c1968	permease, probably tetracycline resistance protein
		PPSC2_c1969	ribonucleoside-diphosphate reductase subunit beta
		PPSC2_c1970	ribonucleotide-diphosphate reductase subunit alpha
249	216.6
		PPSC2_c0852	hypothetical protein
		PPSC2_c0853	hypothetical protein
		PPSC2_c0854	phosphoribosylaminoimidazolesuccinocarboxamide synthase
		PPSC2_c0855	phosphoribosylformylglycinamidine synthase subunit PurS
		PPSC2_c0856	phosphoribosylformylglycinamidine synthase 1
		PPSC2_c0857	phosphoribosylformylglycinamidine synthase 2
250	217
		PPSC2_c1890	oligoendopeptidase f
		PPSC2_c1892	hypothetical protein
		PPSC2_c1891	hypothetical protein
		PPSC2_c1893	cold shock cspb
		PPSC2_c1894	transmembrane mate family antimicrobial drug efflux protein
		PPSC2_c1895	hypothetical protein
		PPSC2_c1896	6-phosphofructokinase
251	217
		PPSC2_c2636	hypothetical protein
		PPSC2_c2637	hypothetical protein
		PPSC2_c2638	bacillorin synthetase b
252	217.2
		PPSC2_c3862	hypothetical protein
		PPSC2_c3863	hypothetical protein
		PPSC2_c3864	hypothetical protein
		PPSC2_c3865	cell division protein zipa
		PPSC2_c3866	hypothetical protein
		PPSC2_c3867	pxo1-98
		PPSC2_c3868	hypothetical protein
253	217.4
		PPSC2_c0255	hypothetical protein
		PPSC2_c0256	hypothetical protein
		PPSC2_c0257	low-complexity protein
		PPSC2_c0258	hypothetical protein
		PPSC2_c0259	hypothetical protein
		PPSC2_c0260	hypothetical protein
254	217.4
		PPSC2_c0490	gluconate kinase
		PPSC2_c0491	hypothetical protein
		PPSC2_c0492	GntR family transcriptional regulator
		PPSC2_c0493	methionine aminopeptidase
255	218
		PPSC2_c2568	transcriptional regulator
		PPSC2_c2569	short-chain dehydrogenase/reductase sdr
		PPSC2_c2570	major facilitator superfamily protein
		PPSC2_c2571	transcriptional regulator
256	218.8
		PPSC2_c1741	phosphatidylglycerophosphatase a
		PPSC2_c1742	hypothetical protein
		PPSC2_c1743	acetyl-CoA carboxylase, carboxyl transferase subunit beta
		PPSC2_c1744	acetyl-coenzyme a carboxylase carboxyl transferase subunit alpha
		PPSC2_c1745	pyruvate kinase
		PPSC2_c1746	LysR family transcriptional regulator
257	219.4
		PPSC2_c1023	AraC family transcriptional regulator
		PPSC2_c1024	hypothetical protein
		PPSC2_c1025	hypothetical protein
		PPSC2_c1026	methionine--tRNA ligase (methionine tRNA synthetase)
		PPSC2_c1027	TetR family transcriptional regulator
		PPSC2_c1028	major facilitator family transporter
		PPSC2_c1029	molecular chaperone GroES
258	219.6
		PPSC2_c3547	UDP-N-acetylenolpyruvoylglucosamine reductase
		PPSC2_c3548	UDP-N-acetylglucosamine--N-acetylmuramyl- (pentapeptide) pyrophosphoryl-UDP N- acetylglucosamine transferase
		PPSC2_c3549	stage V sporulation protein e
		PPSC2_c3550	UDP-N-acetylmuramoylalanine--d-glutamate ligase
259	219.8
		PPSC2_c1567	lantibiotic dehydratase domain-containing protein
		PPSC2_c1568	multidrug ABC transporter ATPase/permease
		PPSC2_c1569	branched-chain amino acid transport protein (azld)
260	220.2
		PPSC2_c2151	dipicolinic acid synthetase, a subunit
		PPSC2_c2152	dipicolinic acid synthetase, b subunit
		PPSC2_c2153	strongly aspartate-semialdehyde dehydrogenase asd
		PPSC2_c2154	aspartate kinase
		PPSC2_c2155	dihydrodipicolinate synthase 1
261	220.4
		PPSC2_c5375	short-chain dehydrogenase/reductase sdr
		PPSC2_c5376	nad(p)h dehydrogenase (quinone)
		PPSC2_c5377	TetR family transcriptional regulator
		PPSC2_c5378	malate dehydrogenase (acceptor)
		PPSC2_c5380	hypothetical protein
262	220.6
		PPSC2_c1003	tellurium resistance protein, terd family
		PPSC2_c1004	terd family tellurium resistance protein
		PPSC2_c1005	stress protein
		PPSC2_c1006	terc
		PPSC2_c1007	citrate lyase subunit beta
263	220.8
		PPSC2_c3391	polyketide synthase
		PPSC2_c3392	non-ribosomal peptide synthase/polyketide synthase ta1
264	221
		PPSC2_c0039	ribose-phosphate pyrophosphokinase
		PPSC2_c0040	hypothetical protein
		PPSC2_c0041	peptidyl-tRNA hydrolase
		PPSC2_c0042	hypothetical protein
		PPSC2_c0043	transcription-repair coupling factor
265	221.8
		PPSC2_c2052	acyl carrier protein
		PPSC2_c2053	3-oxoacyl-ACP synthase
		PPSC2_c2054	ribonuclease iii
		PPSC2_c2055	chromosome segregation protein smc
266	222
		PPSC2_c3222	exodeoxyribonuclease 7 large subunit
		PPSC2_c3223	methylenetetrahydrofolate dehydrogenase (nadp(+))
		PPSC2_c3224	transcription antitermination factor nusb
		PPSC2_c3225	hypothetical protein
		PPSC2_c3226	hypothetical protein
		PPSC2_c3227	hypothetical protein
		PPSC2_c3228	acetyl-CoA carboxylase subunit epsilon
267	222
		PPSC2_c4076	peptidase u32
		PPSC2_c4077	aminodeoxychorismate lyase
		PPSC2_c4078	hypothetical protein
		PPSC2_c4079	hypothetical protein
		PPSC2_c4080	holliday junction resolvase
		PPSC2_c4081	hypothetical protein
		PPSC2_c4082	alanyl-tRNA synthetase
268	222.2
		PPSC2_c1836	hypothetical protein
		PPSC2_c1837	heat shock protein hsp90
		PPSC2_c1838	e9imm peptide
		PPSC2_c1839	saccharopine dehydrogenase (nad+, l-lysine forming)
		PPSC2_c1840	carboxynorspermidine decarboxylase
269	222.6
		PPSC2_c1188	MerR family transcriptional regulator
		PPSC2_c1189	deoxyguanosinetriphosphate triphosphohydrolase
		PPSC2_c1190	luciferase family oxidoreductase
		PPSC2_c1191	methyltransferase
270	222.6
		PPSC2_c1204	glycosyl transferase family protein
		PPSC2_c1205	polysaccharide polymerase
		PPSC2_c1206	glycosyl transferase, wecb/taga/cpsf family
		PPSC2_c1207	hypothetical protein
		PPSC2_c1208	polysaccharide biosynthesis protein
271	222.6
		PPSC2_c2474	iron ABC transporter substrate-binding protein
		PPSC2_c2475	iron ABC transporter permease
		PPSC2_c2476	iron ABC transporter permease
		PPSC2_c2478	transcriptional regulator
		PPSC2_c2479	glyoxalase
		PPSC2_c2480	hypothetical protein
272	222.8
		PPSC2_c3846	ATP-binding protein
		PPSC2_c3847	control of nitrate reduction
		PPSC2_c3848	respiratory nitrate reductase subunit gamma
		PPSC2_c3849	nitrate reductase molybdenum cofactor assembly chaperone
		PPSC2_c3850	nitrate reductase subunit beta
273	223
		PPSC2_c5452	tRNA uridine 5-carboxymethylaminomethyl modification enzyme mnmg
		PPSC2_c5453	tRNA modification GTPase mnme
		PPSC2_c5454	single-stranded nucleic acid binding r3h domain-containing protein
		PPSC2_c5455	insertase
274	223.6
		PPSC2_c4182	sugar ABC transporter substrate-binding protein
		PPSC2_c4183	sugar ABC transporter permease
		PPSC2_c4184	sugar ABC transporter permease
		PPSC2_c4185	hypothetical protein
		PPSC2_c4186	hypothetical protein
		PPSC2_c4187	Fe-S oxidoreductase
275	223.8
		PPSC2_c2749	hypothetical protein
		PPSC2_c2750	hypothetical protein
		PPSC2_c2751	hypothetical protein
		PPSC2_c2752	hypothetical protein
		PPSC2_c2753	oxidoreductase domain-containing protein
		PPSC2_c2754	hypothetical protein
276	224
		PPSC2_c3254	pyruvate formate-lyase activating enzyme
		PPSC2_c3255	formate c-acetyltransferase (formate acetyltransferase) (pyruvate formate-lyase)
		PPSC2_c3256	carbamoyl-phosphate synthase small subunit
277	224.6
		PPSC2_c2754	hypothetical protein
		PPSC2_c2755	oxidoreductase domain-containing protein
		PPSC2_c2756	LacI family transcriptional regulator
		PPSC2_c2757	glucose uptake permease
		PPSC2_c2759	glycoside hydrolase clan gh-d
278	224.6
		PPSC2_c3288	ATP-dependent DNA helicase recg
		PPSC2_c3289	degv family protein
		PPSC2_c3290	dak phosphatase
		PPSC2_c3292	hypothetical protein
279	224.8
		PPSC2_c3905	phenolic acid decarboxylase (pad)
		PPSC2_c3906	hypothetical protein
		PPSC2_c3907	hypothetical protein
		PPSC2_c3908	hypothetical protein
		PPSC2_c3909	hypothetical protein
		PPSC2_c3910	hypothetical protein
280	225
		PPSC2_c3657	hypothetical protein
		PPSC2_c3658	pyrroline-5-carboxylate reductase
		PPSC2_c3659	leucyl-tRNA synthetase
		PPSC2_c3660	transglutaminase
		PPSC2_c3661	type 12 methyltransferase
281	225.2
		PPSC2_c3040	alpha amylase
		PPSC2_c3041	hypothetical protein
		PPSC2_c3042	formate dehydrogenase subunit alpha
282	225.4
		PPSC2_c1902	DEAD/DEAH box helicase
		PPSC2_c1903	hypothetical protein
		PPSC2_c1904	manganese transporter mnth
		PPSC2_c1905	thiol peroxidase (superoxide-inducible protein 8)
		PPSC2_c1906	rhomboid family protein
283	225.4
		PPSC2_c5381	RNA polymerase, sigma-24 subunit, ecf subfamily
		PPSC2_c5382	hypothetical protein
		PPSC2_c5383	L-arabinose isomerase 2
		PPSC2_c5384	L-ribulose-5-phosphate 4-epimerase sgbe
		PPSC2_c5385	carbohydrate kinase, fggy
284	225.6
		PPSC2_c3451	hypothetical protein
		PPSC2_c3452	peptidase m15b and m15c dd-carboxypeptidase vany/endolysin
		PPSC2_c3453	toxin secretion/phage lysis holin
		PPSC2_c3454	hypothetical protein
		PPSC2_c3455	hypothetical protein
		PPSC2_c3456	hypothetical protein
		PPSC2_c3457	hypothetical protein
285	225.8
		PPSC2_c5344	hypothetical protein
		PPSC2_c5345	diacylglycerol kinase catalytic domain-containing transcription regulator
		PPSC2_c5346	hypothetical protein
		PPSC2_c5347	phosphatidate cytidylyltransferase
		PPSC2_c5348	hypothetical protein
		PPSC2_c5349	phosphotransferase system (pts) mannose-specific enzyme iibca
286	226
		PPSC2_c2060	30S ribosomal protein S16
		PPSC2_c2061	RNA-binding protein (contains kh domain)
		PPSC2_c2062	ribosome maturation factor rimm
		PPSC2_c2063	tRNA (guanine-n1)-methyltransferase
		PPSC2_c2064	50S ribosomal protein L19
		PPSC2_c2065	signal peptidase i
		PPSC2_c2066	GTPase
		PPSC2_c2067	ribonuclease hii
287	226
		PPSC2_c4162	phosphate ABC transporter ATPase
		PPSC2_c4163	siroheme synthase
		PPSC2_c4164	cytochrome c assembly protein
		PPSC2_c4165	glutamyl-tRNA reductase
		PPSC2_c4166	s-adenosylmethionine decarboxylase proenzyme
288	226
		PPSC2_c5445	sporulation protein yyac
		PPSC2_c5446	hypothetical protein
		PPSC2_c5447	hypothetical protein
		PPSC2_c5448	spo0j, parb-like nuclease domain protein
		PPSC2_c5449	ATPase, para family protein
		PPSC2_c5450	ParB family protein
		PPSC2_c5451	ribosomal RNA small subunit methyltransferase g
289	226.2
		PPSC2_c1208	polysaccharide biosynthesis protein
		PPSC2_c1209	lipopolysaccharide core biosynthesis glycosyl transferase (lpsc-like, kdtx-like)
		PPSC2_c1210	group 1 glycosyl transferase
		PPSC2_c1211	group 1 glycosyl transferase
		PPSC2_c1212	group 1 glycosyl transferase
290	226.8
		PPSC2_c2142	ribosome-binding factor a
		PPSC2_c2143	phosphoesterase recj domain-containing protein
		PPSC2_c2144	tRNA pseudouridine synthase b
		PPSC2_c2145	riboflavin biosynthesis protein ribf
		PPSC2_c2146	30S ribosomal protein S15
291	227.2
		PPSC2_c3794	hypothetical protein
		PPSC2_c3795	hypothetical protein
		PPSC2_c3796	hypothetical protein
		PPSC2_c3797	integrase
		PPSC2_c3798	methyl-accepting chemotaxis sensory transducer with cache sensor
292	227.4
		PPSC2_c1363	protein of hypothetical function duf1255
		PPSC2_c1364	3-hydroxyisobutyrate dehydrogenase
		PPSC2_c1365	phosphoglucose isomerase (pgi)
		PPSC2_c1366	hypothetical protein
		PPSC2_c1367	TetR family transcriptional regulator
293	227.8
		PPSC2_c1468	ABC transporter permease
		PPSC2_c1469	hypothetical protein
		PPSC2_c1470	hypothetical protein
		PPSC2_c1471	gcn5-like N-acetyltransferase
		PPSC2_c1472	acetolactate synthase
		PPSC2_c1473	acetolactate synthase small subunit
294	228
		PPSC2_c1473	acetolactate synthase small subunit
		PPSC2_c1474	ketol-acid reductoisomerase 2
		PPSC2_c1475	2-isopropylmalate synthase
		PPSC2_c1476	3-isopropylmalate dehydrogenase
		PPSC2_c1477	thioredoxin ykuu
295	228
		PPSC2_c2130	di-trans,poly-cis-decaprenylcistransferase
		PPSC2_c2131	phosphatidate cytidylyltransferase
		PPSC2_c2132	1-deoxy-D-xylulose 5-phosphate reductoisomerase
		PPSC2_c2133	rip metalloprotease rsep
		PPSC2_c2134	prolyl-tRNA synthetase
296	229.2
		PPSC2_c1793	transcription antiterminator, bglg family
		PPSC2_c1794	phosphotransferase system (pts) beta-glucoside-specific enzyme iibca component
		PPSC2_c1795	glycoside hydrolase
		PPSC2_c1796	transcriptional regulator
297	229.2
		PPSC2_c2552	alpha/beta hydrolase
		PPSC2_c2553	haloacid dehalogenase
		PPSC2_c2554	hypothetical protein
		PPSC2_c2555	glycoside hydrolase clan gh-d
298	229.2
		PPSC2_c4610	family 2 glycosyl transferase
		PPSC2_c4611	hypothetical protein
		PPSC2_c4612	2-oxo acid dehydrogenase, lipoyl-binding site protein
		PPSC2_c4613	undecaprenyl-diphosphatase 2
		PPSC2_c4614	thioredoxin
299	229.2
		PPSC2_c5364	xylanase b
		PPSC2_c5365	esterase
		PPSC2_c5366	luciferase-like, subgroup
		PPSC2_c5367	transcriptional regulator
		PPSC2_c5368	hypothetical protein
300	229.4
		PPSC2_c4468	RNA polymerase ecf-type sigma factor
		PPSC2_c4469	hypothetical protein
		PPSC2_c4470	tRNA/rRNA methyltransferase (spou)
		PPSC2_c4471	potassium transporters nad-binding component
		PPSC2_c4472	small, acid-soluble spore protein i
		PPSC2_c4473	peptide chain release factor 3
301	229.8
		PPSC2_c5349	phosphotransferase system (pts) mannose-specific enzyme iibca
		PPSC2_c5350	pts modulated transcriptional regulator, mtlr family
		PPSC2_c5351	GNAT family acetyltransferase
		PPSC2_c5352	GNAT family acetyltransferase
302	230
		PPSC2_c3911	hypothetical protein
		PPSC2_c3912	hypothetical protein
		PPSC2_c3913	hypothetical protein
		PPSC2_c3914	hypothetical protein
		PPSC2_c3915	hypothetical protein
		PPSC2_c3916	dgc domain protein
303	230.2
		PPSC2_c2555	glycoside hydrolase clan gh-d
		PPSC2_c2556	transcriptional regulator
		PPSC2_c2557	sensor with hamp domain
		PPSC2_c2558	AraC family transcriptional regulator
304	230.4
		PPSC2_c1783	camp-binding domains-catabolite gene activator and regulatory subunit of camp-dependent protein kinase
		PPSC2_c1784	ankyrin
		PPSC2_c1785	LysR family transcriptional regulator
		PPSC2_c1786	o-methyltransferase family 3
		PPSC2_c1787	DeoR family transcriptional regulator
305	231
		PPSC2_c4136	hypothetical protein
		PPSC2_c4137	50S ribosomal protein L27
		PPSC2_c4138	ribosomal protein
		PPSC2_c4139	50S ribosomal protein L21
		PPSC2_c4140	ribonuclease, rne/rng family
		PPSC2_c4141	hypothetical protein
		PPSC2_c4142	peptidase m50
		PPSC2_c4143	peptidase m23
306	231.4
		PPSC2_c5174	aminotransferase class iv yjld
		PPSC2_c5175	hypothetical protein
		PPSC2_c5176	hypothetical protein
		PPSC2_c5177	rhodanese domain-containing protein
		PPSC2_c5178	hnh endonuclease
		PPSC2_c5179	alpha amylase
307	231.6
		PPSC2_c1708	manganese catalase
		PPSC2_c1709	catalase, mn-containing protein
		PPSC2_c1710	metal dependent phosphohydrolase
		PPSC2_c1711	5'-nucleotidase
		PPSC2_c1712	metal dependent phosphohydrolase
308	231.6
		PPSC2_c1993	lactose permease lac y
		PPSC2_c1994	branched-chain amino acid ABC transporter substrate-binding protein
		PPSC2_c1995	AraC family transcriptional regulator
		PPSC2_c1996	hypothetical protein
309	231.6
		PPSC2_c0190	enolase (2-phosphoglycerate dehydratase)
		PPSC2_c0191	hypothetical protein
		PPSC2_c0192	preprotein translocase, secg subunit
		PPSC2_c0193	ribonuclease r
310	232.2
		PPSC2_c2164	hypothetical protein
		PPSC2_c2165	hypothetical protein
		PPSC2_c2166	amino acid-binding act domain-containing protein
		PPSC2_c2167	XRE family transcriptional regulator
		PPSC2_c2168	hypothetical protein
		PPSC2_c2169	n-(5phosphoribosyl)anthranilate isomerase
		PPSC2_c2170	cdp-diacylglycerol/glycerol-3-phosphate 3-phosphatidyltransferase
		PPSC2_c2171	competence/damage-inducible protein cina
311	232.2
		PPSC2_c0881	L-arabinose transporter (sugar-binding protein)
		PPSC2_c0882	L-arabinose transporter permease arap
		PPSC2_c0883	L-arabinose transporter permease araq
		PPSC2_c0884	hypothetical protein
		PPSC2_c0885	threonine dehydratase (threonine ammonia-lyase)
312	232.6
		PPSC2_c3554	stage V sporulation protein d/sporulation specific d,d-transpeptidase
		PPSC2_c3555	peptidoglycan glycosyltransferase
		PPSC2_c3556	hypothetical protein
		PPSC2_c3557	ribosomal RNA small subunit methyltransferase h
		PPSC2_c3558	protein mraz
313	233
		PPSC2_c4143	peptidase m23
		PPSC2_c4144	ATPase activator of minc
		PPSC2_c4145	septum site-determining protein minc
		PPSC2_c4146	rod shape-determining protein mred
		PPSC2_c4147	rod shape-determining protein mrec
		PPSC2_c4148	ATPase
314	234.2
		PPSC2_c1570	branched-chain amino acid transport protein
		PPSC2_c1571	major facilitator superfamily protein
		PPSC2_c1572	DNA-binding protein
		PPSC2_c1573	thioesterase superfamily protein
		PPSC2_c1574	beta-xylosidase
315	234.2
		PPSC2_c0147	transcription termination factor rho
		PPSC2_c0148	radical sam domain-containing protein
		PPSC2_c0149	50S ribosomal protein L31
		PPSC2_c0150	hypothetical protein
		PPSC2_c0151	DNA polymerase iii, subunits gamma and tau
		PPSC2_c0152	transcriptional regulator
316	234.2
		PPSC2_c2586	major facilitator superfamily protein
		PPSC2_c2587	mannitol dehydrogenase
		PPSC2_c2588	mannonate dehydratase
		PPSC2_c2589	GntR family transcriptional regulator
317	234.2
		PPSC2_c0736	hypothetical protein
		PPSC2_c0737	transcriptional regulator
		PPSC2_c0738	hypothetical protein
		PPSC2_c0739	MerR family transcriptional regulator
		PPSC2_c0740	transcriptional regulator
		PPSC2_c0741	hypothetical protein
318	234.4
		PPSC2_c4888	protein chain release factor b
		PPSC2_c4890	protein translocase subunit seca
		PPSC2_c4891	hypothetical protein
		PPSC2_c4892	ribosome-associated factor y
319	234.8
		PPSC2_c2888	pyruvate dehydrogenase, acetyl-transferring
		PPSC2_c2889	pyruvate dehydrogenase (acetyl-transferring) e1 component, alpha subunit
		PPSC2_c2890	esterase
		PPSC2_c2891	protein tyrosine phosphatase
		PPSC2_c2892	thiamine pyrophosphokinase
		PPSC2_c2893	nlp/p60 protein
320	234.8
		PPSC2_c3956	hypothetical protein
		PPSC2_c3957	sugar ABC transporter permease
		PPSC2_c3958	acyltransferase
		PPSC2_c3959	sugar ABC transporter periplasmic protein
		PPSC2_c3960	AraC family transcriptional regulator
321	235
		PPSC2_c4087	class V aminotransferase
		PPSC2_c4088	transcriptional regulator
		PPSC2_c4089	tRNA-specific 2-thiouridylase mnma
		PPSC2_c4090	hypothetical protein
		PPSC2_c4091	hypothetical protein
		PPSC2_c4092	hypothetical protein
[truncated: 4,949 more rows]
